# Supplementary material for: Genome-resolved metagenomics suggests a mutualistic relationship between Mycoplasma and salmonid hosts
Source: Commun Biol. 2021 May 14;4:579. doi: 10.1038/s42003-021-02105-1 (PMC8121932; doi:10.1038/s42003-021-02105-1)
Supplement: Supplementary file 4 — Supplementary Data 1 [file 42003_2021_2105_MOESM4_ESM.xlsx]

## Sheet: default
Genome	GenBank Archive ID	Version Date	NCBI Txonomy ID	total_length	gc_content (%)	percent_completion (Anvio)	percent_redundancy (Anvio)	num_genes	avg_gene_length	num_genes_per_kb	singleton_gene_clusters	num_gene_clusters	Host	Environment	Intestine
Candidatus_Mycoplasma_lavaretus	NA	NA	NA	701798	0.263839	85.9155	0	664	975.429	0.946141	408	653	Fish	Intestine	Yes
Candidatus_Mycoplasma_salmoninae_mykiss	NA	NA	NA	660624	0.251776	81.6901	0	627	980.531	0.949103	60	609	Fish	Intestine	Yes
Candidatus_Mycoplasma_salmoninae_salar	NA	NA	NA	697833	0.247579	77.4648	0	844	762.622	1.20946	181	762	Fish	Intestine	Yes
Mycoplasma agalactiae	GCF_000063605.1	01.jun.2016	NCBI:txid347257	877438	0.297071	87.3239	0	773	1007.71	0.880974	90	728	Mammals	Skin	No
Mycoplasma alvi ATCC29626	GCA_000701785.1	NA	NCBI:txid1408453	840640	0.249743	84.507	0	684	1104.31	0.813666	169	659	Mammals	Intestine	Yes
Mycoplasma arginini	GCF_001547975.1	02.feb.2020	NCBI:txid2094	678592	0.263773	87.3239	1.40845	596	1028.56	0.878289	209	570	Mammals	Respiratory system	Yes
Mycoplasma arthritidis 158L3-1	GCF_000020065.1	10.feb.2015	NCBI:txid243272	820453	0.307095	85.9155	1.40845	632	1164.44	0.770306	264	602	Mammals	Reproductive Tract	Yes
Mycoplasma bovis PG45	GCA_000183385.1	01.jun.2016	NCBI:txid289397	1003404	0.293147	87.3239	0	837	1063.14	0.834161	90	746	Mammals	Skin	No
Mycoplasma bovoculi	GCA_000524555.1	01.jun.2016	NCBI:txid743966	760240	0.282166	85.9155	0	589	1192.83	0.774755	206	578	Mammals	Respiratory system	No
Mycoplasma canis PG14	GCA_000258925.1	01.jun.2016	NCBI:txid1117644	867208	0.270356	87.3239	0	671	1196.79	0.773747	186	664	Mammals	Respiratory system	No
Mycoplasma capricolum M1601	GCF_000192395.2	17.jan.2018	NCBI:txid927701	1016707	0.236722	91.5493	0	1006	873.772	0.989469	121	895	Mammals	Skin	No
Mycoplasma cloacale	GCA_003269445.1	13.jul.2018	NCBI:txid1408455	659552	0.270117	87.3239	1.40845	545	1124.2	0.826318	206	541	Avians	Urinary system	Yes
Mycoplasma collis ATCC35278	GCA_000701825.1	NA	NCBI:txid1037410	902877	0.224101	84.507	0	809	1011.49	0.896025	372	752	Mammals	Respiratory system	No
Mycoplasma columbinum SF7	GCF_000222995.1	06.aug.2014	NCBI:txid572263	748210	0.269488	87.3239	0	615	1123.06	0.821962	230	600	Avians	Respiratory system	No
Mycoplasma conjunctivae HRC581	GCA_000026765.1	03.mar.2020	NCBI:txid512564	846214	0.285387	80.2817	0	675	1153.24	0.797671	241	644	Mammals	Ocular	No
Mycoplasma crocodyli	GCF_000025845.1	05.feb.2020	NCBI:txid1246955	934379	0.26954	88.7324	0	760	1127.92	0.813374	394	744	Reptiles	Respiratory system	No
Mycoplasma cynos C142	GCA_000328725.1	31.may.2016	NCBI:txid86660	998123	0.257006	87.3239	1.40845	777	1134.08	0.778461	225	715	Mammals	Respiratory system	No
Mycoplasma dispar ATCC 27140	GCA_000941075.1	01.jun.2016	NCBI:txid637387	1084449	0.290402	84.507	0	734	1315.17	0.676841	84	665	Mammals	Respiratory system	No
Mycoplasma fermentans JER	GCA_000148625.1	01.jun.2016	NCBI:txid1004152	977524	0.269461	90.1408	1.40845	845	1018.08	0.864429	374	789	Mammals	Reproductive Tract	Yes
Mycoplasma flocculare	GCA_000367185.1	01.jun.2016	NCBI:txid710128	763948	0.289373	83.0986	0	591	1165.59	0.773613	35	570	Mammals	Respiratory system	No
Mycoplasma gallisepticum	GCF_000025365.1	09.Feb.2020	NCBI:txid243273	1012027	0.314674	83.0986	0	770	1156.94	0.760849	468	698	Avians	Respiratory system	No
Mycoplasma genitalium	GCA_000027325.1	01.jun.2016	NCBI:txid1408463	580076	0.316891	74.6479	1.40845	491	1094.31	0.846441	56	477	Mammals	Reproductive Tract	No
Candidatus Mycoplasma girerdii VCU M1	GCA_000770195.1	NA	NCBI:txid941640	618983	0.285551	84.507	0	567	1015.13	0.916019	400	548	Mammals	Reproductive Tract	No
Mycoplasma glycophilum	GCA_000687855.1	01.jun.2016	NCBI:txid859194	893830	0.284978	85.9155	0	678	1205.48	0.758534	313	643	Avians	Reproductive Tract	No
Mycoplasma haemofelis Langford	GCF_000200735.1	01.jun.2016	NCBI:txid347256	1147259	0.388514	69.0141	0	1492	706.773	1.30049	39	1203	Mammals	Blood	No
Mycoplasma haemofelis Ohio2	GCA_000186985.3	01.jun.2016	NCBI:txid262719	1155937	0.388128	70.4225	0	1532	688.541	1.32533	60	1224	Mammals	Blood	No
Mycoplasma hominis	GCF_000085865.1	04.feb.2020	NCBI:txid872331	600441	0.273854	87.3239	0	560	1069.52	0.932648	190	549	Mammals	Urinary system	No
Mycoplasma hyopneumoniae	GCA_000008205.1	01.jun.2016	NCBI:txid1048830	897405	0.285222	83.0986	0	684	1172.05	0.762198	71	638	Mammals	Respiratory system	No
Mycoplasma hyorhinis	GCA_000145705.1	04.aug.2014	NCBI:txid880447	839615	0.258835	84.507	0	752	1008.9	0.895649	345	678	Mammals	Respiratory system	No
Mycoplasma iowae 695	GCA_000227355.2	01.jun.2016	NCBI:txid267748	1195147	0.244737	87.3239	2.8169	963	1105.35	0.805759	593	923	Avians	Intestine	Yes
Mycoplasma leachii PG50	GCA_000183365.1	01.jun.2016	NCBI:txid272632	1008951	0.237505	91.5493	0	893	1010.6	0.885078	41	835	Mammals	Respiratory system	No
Mycoplasma lipofaciens ATCC35015	GCA_000686585.1	NA	NCBI:txid997765	778716	0.253	85.9155	0	652	1082.72	0.837276	235	644	Avians	Respiratory system	No
Mycoplasma meleagridis ATCC25294	GCA_000969625.1	NA	NCBI:txid142651	634182	0.25984	87.3239	0	530	1122.5	0.835722	174	515	Avians	Reproductive Tract	Yes
Mycoplasma mobile 163K	GCF_000008365.1	07.feb.2015	NCBI:txid1408467	777079	0.249513	87.3239	1.40845	657	1090	0.845474	388	631	Fish	Gills	No
Mycoplasma molare ATCC27746	GCA_000622165.1	NA	NCBI:txid272634	842941	0.248768	87.3239	0	719	1076.88	0.852966	327	710	Mammals	Respiratory system	No
Mycoplasma mycoides	GCA_000011445.1	01.jun.2016	NCBI:txid272635	1211703	0.239656	91.5493	1.40845	1138	922.571	0.939174	83	833	Mammals	Respiratory system	No
Mycoplasma ovipneumoniae SC01	GCA_000218525.2	01.jun.2016	NCBI:txid743965	1020200	0.288542	83.0986	0	719	1225.17	0.704764	71	656	Mammals	Respiratory system	No
Mycoplasma penetrans HF-2	GCA_000011225.1	31.may.2016	NCBI:txid768700	1358633	0.257175	87.3239	1.40845	1041	1156.26	0.766211	595	923	Mammals	Intestine	Yes
Mycoplasma phocidae	GCA_003332325.1	23.jul.2018	NCBI:txid262723	814478	0.271343	87.3239	0	625	1108.92	0.767363	227	594	Mammals	Respiratory system	No
Mycoplasma pirum ATCC 25960	GCF_000685905.1	08.aug.2014	NCBI:txid743967	839829	0.241822	85.9155	0	681	1141.68	0.810879	171	656	Mammals	Respiratory system	Yes
Mycoplasma pneumoniae M129	GCA_000027345.1	04.aug.2014	NCBI:txid1408456	816394	0.40008	80.2817	0	762	977.039	0.933373	196	642	Mammals	Respiratory system	Yes
Mycoplasma pulmonis UAB CTIP	GCA_000195875.1	31.may.2016	NCBI:txid1318617	963879	0.266365	87.3239	0	756	1142.77	0.784331	435	724	Mammals	Respiratory system	No
Mycoplasma putrefaciens KS1	GCF_000224105.1	03.feb.2020	NCBI:txid1408465	727444	0.273981	91.5493	0	703	1025.21	0.966397	93	665	Mammals	Skin	No
Mycoplasma suis Illinois	GCF_000179035.2	03.feb.2020	NCBI:txid1264554	742431	0.310762	74.6479	0	865	762.354	1.16509	589	796	Mammals	Blood	No
Mycoplasma synoviae 53	GCF_000008245.1	27.dec.2019	NCBI:txid1448132	799476	0.284952	85.9155	1.40845	692	1037.84	0.865567	319	627	Avians	Respiratory system	No
Mycoplasma wenyonii Massachusetts	GCA_000277795.1	01.jun.2016	NCBI:txid272633	650228	0.339223	76.0563	0	704	821.795	1.0827	368	576	Mammals	Blood	No
Mycoplasma yeatsii	GCA_000875755.1	10.dec.2017	NCBI:txid1197325	895051	0.257356	91.5493	0	759	1072.02	0.847996	149	718	Mammals	Skin	No
Ureaplasma diversum NCTC 246	GCA_000731915.1	01.jun.2016	NCBI:txid1188241	1011202	0.28086	84.507	2.8169	836	1090.97	0.826739	426	787	Mammals	Reproductive Tract	Yes
Ureaplasma urealyticum ATCC33699	GCA_000021265.1	04.aug.2014	NCBI:txid565575	874478	0.257742	84.507	1.40845	663	1210.29	0.758167	316	635	Mammals	Reproductive Tract	Yes
Bacillus pumilus ATCC7061	GCA_000172815.1
